# Supplementary material for: An Ecological Profile of Hydropsyche alternans (Trichoptera: Hydropsychidae) in Lake Superior, the Last Stronghold of a Once-Dominant Great Lakes Surf Zone Caddisfly
Source: Insects. 2022 Jul 21;13(7):659. doi: 10.3390/insects13070659 (PMC9325119; doi:10.3390/insects13070659)
Supplement: Supplementary file 1 [file insects-13-00659-s001.zip]

Archive with 1 entries (1 files):
- insects-1509398-supplementary.pdf
